# Supplementary material for: Brown bear communication hubs: patterns and correlates of tree rubbing and pedal marking at a long-term marking site
Source: PeerJ. 2021 Jan 29;9:e10447. doi: 10.7717/peerj.10447 (PMC7849508; doi:10.7717/peerj.10447)
Supplement: Supplemental Information 1 — Each data point represents an individual within a visit event. n_videos: number of videos available for each visit event; oso: individual bear; clase: type of age and sex class corresponding to M male, H female, jov, juvenile, cria: cub, ind: undetermined. fecha: date. pedal_marking, tree_rubbing, pedal_sniff, tree_sniff, despla correspond to the observation of different behaviors tipo grupo: in case of multiple individuals within a visit event 1: mating groups; 2: females with cubs; 3: group of siblings. [file peerj-09-10447-s001.csv]

n_videos	OSO2	clase	FECHA	Hora	pedal_marking	tree_rubbing	pedal_sniff	tree_sniff	despla	tipo grupo
6	Cornualles	M	25/04/2012	22:12	1	1		1		1
1	Gesi	H	25/04/2012	22:24				1		1
2	Bertino	M	26/04/2012	22:37				1
1		jov	08/05/2012	14:56					1	3
1		jov	08/05/2012	14:56					1	3
1		ind	26/05/2012	12:06					1
1	Gesi	H	06/06/2012	15:31				1
2		M	09/06/2012	21:22	1	1		1
2		M	19/06/2012	20:36	1	1		1
1	Cornualles	M	28/09/2012	19:04				1
1	Cornualles	M	01/10/2012	11:10	1		1	1
1		jov	01/10/2012	22:57	1
1		H	07/10/2012	6:25					1
1	Tifus	M	07/10/2012	10:01	1			1
3	Tifus	M	09/10/2012	9:20	1		1
1		jov	09/10/2012	21:04	1		1
2		M	10/10/2012	8:01	1		1
	cria	cria	10/10/2012	11:53			1	1		2
	cria	cria	10/10/2012	11:53			1	1		2
	cria	cria	10/10/2012	11:53			1	1		2
2	Osa3C	H	10/10/2012	11:53			1	1		2
1	Tifus	M	11/10/2012	6:57	1		1	1
1	Tifus	M	14/10/2012	20:41	1
1		ind	15/10/2012	2:33					1
1		H	15/10/2012	20:04			1
1		H	16/10/2012	15:09					1
1		H	16/10/2012	16:37				1
1		H	22/10/2012	13:02					1
1	Tifus	M	22/10/2012	21:56	1	1		1
1		H	25/10/2012	17:09			1
1	Tifus	M	25/10/2012	23:42	1		1
1	Tifus	M	08/11/2012	9:37	1
3		H	09/11/2012	3:39		1	1
1	Tifus	M	12/11/2012	8:30	1		1	1
2	Bertino	M	13/11/2012	4:13	1		1	1
1	Tifus	M	13/11/2012	6:28	1		1
	cria	cria	15/11/2012	15:23		1		1		2
	cria	cria	15/11/2012	15:23		1		1		2
	cria	cria	15/11/2012	15:23				1		2
2	Osa3C	H	15/11/2012	15:23		1		1		2
1		H	17/11/2012	8:56				1
	cria	cria	21/11/2012	13:19		1		1		2
	cria	cria	21/11/2012	13:19		1		1		2
	cria	cria	21/11/2012	13:19		1		1		2
1	Osa3C	H	21/11/2012	13:19		1		1		2
1		H	22/11/2012	17:14					1
1		jov	23/11/2012	20:26	1		1	1
2	Tifus	M	24/11/2012	7:01			1
	cria	cria	07/12/2012	15:10				1		2
	cria	cria	07/12/2012	15:10					1	2
	cria	cria	07/12/2012	15:10					1	2
4	Osa3C	H	07/12/2012	15:10		1		1		2
1		jov	09/12/2012	15:03			1	1
	cria	cria	16/12/2012	7:16		1		1		2
	cria	cria	16/12/2012	7:16		1				2
	cria	cria	16/12/2012	7:16		1				2
1	Osa3C	H	16/12/2012	7:16					1	2
1	Tifus	M	23/03/2013	18:54	1			1
1	Tifus	M	27/03/2013	19:40	1
2	Tifus	M	28/03/2013	23:39	1			1
2	Tifus	M	02/04/2013	18:22	1	1	1	1
2		M	12/04/2013	20:07	1	1		1
2		M	16/04/2013	22:18		1		1
1		M	16/04/2013	22:42					1
1		M	17/04/2013	6:08	1	1	1	1
5	Bertino	M	18/04/2013	4:20	1	1	1	1
1	Tifus	M	22/04/2013	3:16	1		1
4	Cornualles	M	24/04/2013	6:05	1	1		1
1		H	25/04/2013	6:48				1		1
1	Tifus	M	25/04/2013	6:48	1			1		1
1	Bertino	M	30/04/2013	9:36	1			1
1		H	02/05/2013	7:23					1	1
2	Tifus	M	02/05/2013	7:23	1	1	1	1		1
1		H	06/05/2013	8:38					1	1
1	Tifus	M	06/05/2013	8:38	1					1
1		M	08/05/2013	21:26		1				1
1		H	08/05/2013	21:26				1		1
1		M	09/05/2013	21:20	1					1
1		H	09/05/2013	21:20				1		1
1		ind	11/05/2013	7:00	1			1
1	Bertino	M	12/05/2013	17:24	1		1	1
1	Cornualles	M	12/05/2013	21:10	1	1
1		M	21/05/2013	23:35	1	1
1		H	22/05/2013	7:44				1
1		M	22/05/2013	8:10				1		1
1		H	22/05/2013	8:10			1			1
1	Hoyuelo	M	24/05/2013	19:25	1			1
1	Hoyuelo	M	26/05/2013	11:17	1
1		M	26/05/2013	11:28	1
2	Cornualles	M	30/05/2013	6:41	1	1
2	Bertino	M	31/05/2013	7:39	1	1		1
1	Cornualles	M	01/06/2013	22:09	1	1
1		H	03/06/2013	7:38				1
1	Cornualles	M	03/06/2013	8:22	1		1	1
1		H	03/06/2013	20:22				1
1	Hoyuelo	M	04/06/2013	5:57	1			1
1		H	04/06/2013	8:05				1
1		ind	07/06/2013	6:55					1
2		M	09/06/2013	13:46				1		1
1		H	09/06/2013	13:50					1	1
1	Cornualles	M	09/06/2013	23:05	1	1
1		M	09/06/2013	23:42	1
1		H	10/06/2013	0:50			1	1
1	Hoyuelo	M	10/06/2013	1:01			1
1	Cornualles	M	10/06/2013	1:12	1	1
1		H	12/06/2013	20:23			1
1	Cornualles	M	13/06/2013	9:12	1	1
3	Cornualles	M	14/06/2013	7:27	1	1	1	1
9	Cornualles	M	14/06/2013	9:46	1	1	1			1
1		H	14/06/2013	10:11					1	1
2	Tifus	M	18/06/2013	3:01	1	1		1
1	Tifus	M	18/06/2013	3:25	1
1		H	21/06/2013	14:58					1
1	Gesi	H	03/07/2013	8:29				1
1	Tifus	M	04/07/2013	4:57	1			1
1		M	26/07/2013	21:26				1
1		H	28/07/2013	21:59					1
1		H	06/08/2013	8:37				1
1	Cornualles	M	12/08/2013	3:06	1	1		1
1	Cornualles	M	19/08/2013	22:45	1	1	1
2	Tifus	M	24/08/2013	9:21	1	1		1
1		H	12/12/2013	8:24				1
1		H	19/12/2013	8:07					1
1		M	25/02/2014	13:30					1
2	Cornualles	M	27/03/2014	17:40	1	1		1
2	Cornualles	M	04/04/2014	7:30	1	1		1
1		ind	07/04/2014	22:22				1
1		ind	10/04/2014	21:22					1
1		M	16/04/2014	21:04		1		1
1	Bertino	M	22/04/2014	8:04				1
1	Gesi	H	26/04/2014	8:29				1
1		M	03/05/2014	7:52					1
1		M	06/05/2014	22:16					1	1
1		H	06/05/2014	22:16				1		1
1	Culo Seco	M	09/05/2014	20:44	1	1		1
2	Bertino	M	14/05/2014	1:38	1	1		1
1	Tifus	M	21/05/2014	11:16	1	1		1
2	Tifus	M	21/05/2014	12:16	1
1	Tifus	M	25/05/2014	9:34	1
1	Bertino	M	26/05/2014	7:39	1	1		1
2	Tifus	M	27/05/2014	22:00	1
1		ind	03/06/2014	7:22					1
1		M	05/06/2014	19:37					1
1		M	08/06/2014	8:02	1
2	Tifus	M	10/06/2014	3:51	1
1		ind	11/06/2014	3:45					1
1	Tifus	M	05/07/2014	5:59	1			1
1		M	07/07/2014	21:23	1	1
1		ind	13/07/2014	8:38			1	1
1		H	17/07/2014	8:00				1
1	Cornualles	M	28/07/2014	23:39	1	1
1	Tifus	M	30/07/2014	9:15	1
	cria	cria	08/08/2014	21:45				1		2
	cria	cria	08/08/2014	21:45				1		2
	cria	cria	08/08/2014	21:45				1		2
1	Osa3C	H	08/08/2014	21:45					1	2
1	cria	cria	11/08/2014	12:53					1	2
	cria	cria	11/08/2014	12:53					1	2
1	Rubio	M	15/08/2014	7:01	1
2	Cornualles	M	17/08/2014	21:03	1	1		1
1		M	18/08/2014	2:42		1		1
1	Bertino	M	22/08/2014	8:40	1			1
1		M	19/09/2014	12:55		1		1
3		M	21/09/2014	8:25			1	1
2		M	22/09/2014	7:40	1	1		1
1		H	25/09/2014	14:36					1
1	Gesi	H	26/09/2014	8:42				1
1	Cornualles	M	26/09/2014	20:40	1
1		H	30/09/2014	19:27		1	1	1
1		ind	04/10/2014	11:26				1
1	cria	cria	05/10/2014	13:30		1		1		2
	cria	cria	05/10/2014	13:30				1		2
1		ind	06/10/2014	19:45					1
	cria	cria	07/10/2014	17:21					1	2
1	Osa3C	H	07/10/2014	17:21					1	2
1		ind	08/10/2014	18:36		1
	cria	cria	09/10/2014	10:30					1	2
1	Osa3C	H	09/10/2014	10:30			1			2
1	Rubio	M	12/10/2014	9:24	1			1
	cria	cria	12/10/2014	17:17		1		1		2
	cria	cria	12/10/2014	17:17				1		2
	cria	cria	12/10/2014	17:17				1		2
1	Osa3C	H	12/10/2014	17:17					1	2
1		M	17/10/2014	10:22				1
2		ind	19/10/2014	9:59					1
	cria	cria	19/10/2014	17:55		1		1		2
	cria	cria	19/10/2014	17:55				1		2
	cria	cria	19/10/2014	17:55				1		2
2	Osa3C	H	19/10/2014	17:55				1		2
	cria	cria	23/10/2014	16:52		1		1		2
	cria	cria	23/10/2014	16:52				1		2
	cria	cria	23/10/2014	16:52				1		2
1	Osa3C	H	23/10/2014	16:52				1		2
1	cria	cria	30/10/2014	8:48				1		2
	cria	cria	30/10/2014	8:48				1		2
	cria	cria	30/10/2014	8:48					1	2
1	Bertino	M	30/10/2014	22:23			1	1
1		ind	01/11/2014	16:40					1
1		ind	01/11/2014	17:59		1		1
1		ind	03/11/2014	8:41			1
2		ind	06/11/2014	9:51					1
1		ind	06/11/2014	10:26					1
1		ind	06/11/2014	12:03					1
	cria	cria	07/11/2014	23:25		1				2
	cria	cria	07/11/2014	23:25		1				2
	cria	cria	07/11/2014	23:25					1	2
3	Osa3C	H	07/11/2014	23:25					1	2
1	cria	cria	08/11/2014	11:28					1	2
	cria	cria	08/11/2014	11:28					1	2
1	cria	cria	09/11/2014	10:51					1
	cria	cria	09/11/2014	16:42		1				2
	cria	cria	09/11/2014	16:42					1	2
1	Osa3C	H	09/11/2014	16:42					1	2
1		ind	11/11/2014	19:43					1
1	Bertino	M	31/03/2015	3:46	1		1	1
2	Cornualles	M	01/04/2015	2:41	1	1	1	1
2	Cornualles	M	04/04/2015	21:32	1	1	1	1
1		M	12/04/2015	23:04	1	1		1
1	Cornualles	M	13/04/2015	7:23	1	1
2	Cornualles	M	13/04/2015	21:48	1	1		1
		H	19/04/2015	21:13			1	1		1
6		M	19/04/2015	21:13	1	1	1	1		1
1	Xanuco	M	21/04/2015	8:43				1
1	Cornualles	M	22/04/2015	21:44	1	1
3	Xanuco	M	28/04/2015	8:32	1	1		1
3	Xanuco	M	28/04/2015	20:25	1	1		1
1	Xanuco	M	29/04/2015	8:02	1	1
1		ind	29/04/2015	8:53	1
1	Cornualles	M	29/04/2015	10:24	1	1		1
1	Xanuco	M	29/04/2015	21:48	1	1		1
1	Xanuco	M	02/05/2015	8:20	1	1		1
1	jov	jov	04/05/2015	11:14					1	3
	jov	jov	04/05/2015	11:14		1				3
2	Xanuco	M	05/05/2015	11:02	1	1		1
1		M	06/05/2015	23:21	1	1
1	Gesi	H	06/05/2015	23:29				1
1		M	11/05/2015	21:37	1
1	Tifus	M	13/05/2015	7:03	1
1		ind	17/05/2015	8:24					1
1		M	24/05/2015	8:15	1			1
1		M	25/05/2015	1:58	1	1		1
1		M	25/05/2015	3:12	1		1
3		M	25/05/2015	4:11	1
3	Bertino	M	27/05/2015	6:56	1	1		1
	jov	jov	27/05/2015	17:46					1	2
	jov	jov	27/05/2015	17:46				1		2
2	Osa2C	H	27/05/2015	17:46				1		2
	jov	jov	29/05/2015	7:21		1		1		2
1	jov	jov	29/05/2015	7:22					1	2
1	Osa2C	H	29/05/2015	7:21			1			2
1		ind	03/06/2015	8:03					1
1		H	06/06/2015	1:02					1
2	Cornualles	M	11/06/2015	20:15	1	1		1
1		jov	30/06/2015	5:28	1	1	1	1
3		H	03/07/2015	17:43			1			1
		M	03/07/2015	17:44	1	1	1	1		1
1		ind	09/07/2015	8:39		1		1
1		ind	13/07/2015	5:58					1
7	Cornualles	M	13/07/2015	16:31	1	1		1		1
		H	13/07/2015	16:37					1	1
1	jov3	jov	28/07/2015	16:17		1		1
1		M	29/07/2015	20:49		1		1
1		ind	30/07/2015	9:04					1
2	Cornualles	M	30/07/2015	11:54	1
1	Cornualles	M	30/07/2015	12:56	1
2	Cornualles	M	30/07/2015	20:59	1	1		1
1	Cornualles	M	31/07/2015	8:32	1
1		ind	03/08/2015	5:28			1	1
1	Xanuco	M	10/08/2015	8:19				1
2	Cornualles	M	16/08/2015	21:22	1	1		1
1	jov3	jov	07/09/2015	12:16		1		1
1	Xanuco	M	19/09/2015	15:36				1
2	jov3	jov	22/09/2015	9:18		1	1		3
	jov3	jov	22/09/2015	9:18			1		3
1	jov3	jov	22/09/2015	10:48				1
1	jov3	jov	23/09/2015	11:21		1	1	1	3
	jov3	jov	23/09/2015	11:21					3
	jov3	jov	23/09/2015	11:21					3
1	jov3	ind	25/09/2015	7:47
1	Xanuco	M	25/09/2015	20:30	1		1	1
1	jov3	jov	09/10/2015	15:34		1	1	1
1	Cornualles	M	11/10/2015	8:07	1
1		ind	24/10/2015	0:01		1	1	1
1	jov3	jov	25/10/2015	15:45		1	1	1
1	Cornualles	M	26/10/2015	8:35	1	1	1
